# Supplementary material for: The regulation of sequence specific NF-κB DNA binding and transcription by IKKβ phosphorylation of NF-κB p50 at serine 80
Source: Nucleic Acids Res. 2019 Oct 10;47(21):11151–63. doi: 10.1093/nar/gkz873 (PMC6868378; doi:10.1093/nar/gkz873)
Supplement: gkz873_Supplemental_Files [file gkz873_supplemental_files.zip]

Archive with 2 entries (2 files):
- Supplementary data 24 sept 2019.pdf
- Supplementary Table 1.xlsx
