# Supplementary material for: The regulation of sequence specific NF-κB DNA binding and transcription by IKKβ phosphorylation of NF-κB p50 at serine 80
Source: Nucleic Acids Res. 2019 Oct 10;47(21):11151–63. doi: 10.1093/nar/gkz873 (PMC6868378; doi:10.1093/nar/gkz873)
Supplement: gkz873_Supplemental_Files [file gkz873_supplemental_files.zip › Supplementary Table 1.xlsx]

## Sheet: Differentially expressed genes
Differentially expressed genes increased in S80A compared to WT as shown in Figure 4A
PHLDA1
SIX4
SIX5
ZNF3
BTG2
ZFP36L1
IL6ST
PATL1
RAB3IP
PPP1R15A
KLF10
TFAP2C
LARP6
CYLD
CRIM1
OPTN
ZHX2
BCL3
DTNA
C10ORF10
PLA2G4C
VIM
IRF1
ZBTB10
CALCB
TAF4B
CREB5
ESCO2
MSX1
ATF3
CXCL10
JAM2
TNFRSF9
SH2D3C
CXCL1
CXCL3
CXCL2
IL8
NFKBIA
NFKBIZ
TFE3
TNFAIP3
TAP1
TIFA
TNIP1
JUN
LZTS3
VCAM1
ZC3H12C
IGSF3
GADD45B
DRAM1
CD83
EFNA1
CNTNAP1
TFPI2
RELB
VEZF1
RPS6KL1
SLC16A9
SLC16A6
FBXO48
SORBS1
NFKB1
NFKB2
RAP2C
HIVEP2
DUSP16
SQSTM1
APLF
TNF
MAPK6
PPP1R15B
IL32
CSF1
ZBTB21
AKT3
FIBIN
G3BP1
IRAK2
NDNF
IER3
RQCD1
ANKRD33B
LACC1
USP43
TAPBP
RHOB
JUNB
JUND
TRAF3
NUAK2
JAK1
PTX3
CCRN4L
MAP3K8
TP53
MASTL
MFHAS1
SDC4
DUSP8
DUSP1
ICK
PLEKHA1
SAMD4A
FAM167A
ZBTB5
RBM38
HMGXB4
TNC
HAND1
FNDC3B
IKZF3
PLAU
PLAT

## Sheet: Differentially expressed genes 
Differentially expressed genes reduced in S80A compared to WT as shown in Figure 4A
TPRN
SMAD6
IFFO1
TOB1
LRRC45
DACT1
KLF15
ZNF362
CITED2
PLCXD1
IFIT1
KIT
POU3F2
NRP1
PIK3R3
RTN4RL1
ID2
ID3
UBTF
KCNJ8
SAMD11
PCDH18
ISL1
ZADH2
SOX12
DBP
MN1
KAZALD1
RGMA
NR2F2
SEMA6D
NAT8L
IDH1
BMF
RXRA
MAP2K6
